# Supplementary material for: Neuropeptide Localization in Lymnaea stagnalis: From the Central Nervous System to Subcellular Compartments
Source: Front Mol Neurosci. 2021 May 20;14:670303. doi: 10.3389/fnmol.2021.670303 (PMC8172996; doi:10.3389/fnmol.2021.670303)
Supplement: Supplementary file 1 [file Table_1.XLSX]

## Sheet: Sheet1
Protein Precursor	UniProt ID	Family	AA sequence	Neuropeptide name	References (DOI)
LFRFamide precursor (derived from LFRFamide gene)	Q5U900	RFamide-related neuropeptides	NTLFRFa	FRF1	Hoek 2005
			QGSLFRF	FRF2
			GGSLFRFa	FRF3/5
			GTLLRFa	FRF4
			TLFRFa	FRF6
FMRFamide precursor 1 (derived from FMRFamide gene)	P19802		EFLRIa	EFLRI-amide	Linacre 1990
			FLRFa	FLRF-amide 1	Bright 1993
			FMRFa	FMRF-amide 1
			SEQPDVDDYLRDVVLQSEEPLY	SEEPLY	Santama 1993
			QFYRI	QFYRI-amide	Linacre 1990
FMRFamide precursor 2 (derived from FMRFamide gene)	P42565		EFFPLa	EFFPL-amide	Saunders 1991
			GDPFLRFa	GDPFLRF-amide 1	Bright 1993
			HDYMRFa	HDYMRF-amide	Kellet 1994
			SDPFLRFa	SDPFLRF-amide 1	Bright 1993
			SDPYLRFa	SDPYLRF-amide	Zhang 2018
			SKPYMRFa	SKPYMRF-amide	de With 1992
			SSFPRYa	SSFPRY-amide	Kellet 1994
			QQVATDDSGELDDELSRVSDDDKNI	P1	Benjamin 2013
			STDSAENAHTRHEREASAPRAKa	P2	Benjamin 2013
			SDPFFRFa	P3	Saunders 1991
SCP precursor	O97374	SCP	SGYLAFPRMa	SCP A	Jimenez 1998
			QNYLAFPRMa	SCP B
MIP-I precursor	P07223	Molluscan insulin-related peptides (MIP)	QGTTNIVCECCMKPCTLSELRQYCP	MIP-I (A chain)	Li 1992 Endocrinology
			QFSACNINDRPHRRGVCGSALADLVDFACSSSNQPA	MIP-I (B chain)	Li 1992 Eur J. Biochem
MIP-II precursor	P25289		QRTTNLVCECCFNYCTPDVVRKYCY	MIP-II (A chain)
			QSSCSLSSRPHPRGICGSNLAGFRAFICSNQNSPS	MIP-II (B chain)
			NAETDLDDPLRNIKLSSESALTYLT	MIP-II (C-alpha peptide like)	de With 1997
MIP-III precursor	P80090		ESRPSIVCECCFNQCTVQELLAYC	MIP-III (A chain)	Li 1992 Eur J. Biochem
			TTQHTCSILSRPHPRGLCGSTLANMVQWLCSTYTTSS	MIP-III (B chain)
MIP-V precursor	P31241		QRTTNLVCECCYNVCTVDVFYEYCY	MIP-V (A chain)	Smit 1992
			QFSACSFSSRPHPRGICGSDLADLRAFICSRRNQPAMV	MIP-V (B chain)
			DAETGWLLPETMV	MIP-V (C-beta peptide like_1)	de With 1997
			NAQTDLDDPLRNIKLSSESALTYLT	MIP-V (C-alpha peptide like_2)
MIP-VII precursor	P91797		EVMAEPSLVCDCCYNECSVRKLATYC	MIP-VII (A chain)	Smit 1996
			QQVNTCTMFSRQHPRGLCGNRLARAHANLCFLLRNTYPDIFP	MIP-VII (B chain)
CDCH-I precursor (Ovulation prohormone)	P06308	Molluscan ELH	LSIAEPGRDRYD	Amino terminal peptide (Ntp)	Li 1994
			SPTGHGVEVVESGEDYGSNRPQPVYGDEDEEDSADVYVGSDESSSGEKTRLTAA	ε-Peptide
			EPRLRFHDV	α-CDCP	Jemenez 2004
			RLRFH	β-1-CDC
			RLRAS	β-2-CDC
			RLRFN	β-3-CDC
			RVDSADESNDDGFD	Calfluxin
			LSITNDLRAIADSYLYDQHKLRERQEENLRRRFLELa	Ovulation hormone
			SATAEEGSENAEIEESHLGNSRS	γ-Peptide	Li 1994
			SAGSAPSSANEVQRS	δ-Peptide
			GSAFFDHIPIIFGEPQYDYQPFK	Ovulation prohormone carboxyl terminal peptide
Myomodulin precursor	Q25413	Myomodulins	GLQMLRLa	GLQMLRL-amide	Kellet 1996
			PMSMLRLa	Myomodulin
			QIPMLRL	QIPMLRL-amide
			SLSMLRL	SLSMLRL-amide
			SMSMLRLa	SMSMLRL-amide
LYCP precursor	Q26338	LYC	AFIVEEDDLTGYPTTIDAAMTTIRDRR	LYCP I	VanValeen 1993
			TPDKSILLNRLRR	LYCP II
			SLAQMYVGNHHFNENDLTSTHGGSRRWSNRKHQSRIYTGAQLSEA	LYCP III
VD1/RPD2-A precursor	Q7JPS8	α/ß	DMYEGLAGRCQHHPRNCPGFN	VD1/RPD2 α1	Jimenez 2006
	AAB31230		GSPYEPSLKDSFADSLTGKDQIQPEAFLTSGADLRNNLIDLLRPVEVYTTEDSDEEW	VD1/RPD2 ß	Bogerd 1994
VD1/RPD2-B precursor	Q27356		DMVTTTRIGTGGLAGRCQHHPRNCPGFN	VD1/RPD2 α2	Jimenez 2006
		FxRI	ASSFVRIa	ASSFVRI-amide	El Filali 2006
			SPSSFVRIa	SPSSFVRI-amide
			PNSFLRIa	PNSFLRI-amide
			YPMNRFIRIa	YPMNRFIRI-amide
			ASNFVRIa	ASNFVRI-amide
			LSSFVRIa	LSSFVRI-amide
			NPSSFVRIa	NPSSFVRI-amide
			SSREGQSSFVRIa	SSREGQSSFVRI-amide
			MNKFLRIa	MNKFLRI-amide
			PSSFVRIa	PSSFVRI-amide
			GSAFVRIa	GSAFVRI-amide
			ASHFVRIa	ASHFVRI-amide
			IPSSAFVRIa	IPSSAFVRI-amide
Cardioexcitatory peptide	O97371	LyCEP	TPHWRPQGRFa	RFamide	Tensen 1998
LIP precursor		LIPs	GAPRFVa	LIP A	Smit 2003
			SAPRFVa	LIP B
			ARPSKFVa	LIP C
Conopressin precursor	Q00945	VP/OT	CFIRNCPKGa	Lys-conopressin G	van Kesteren 1992
			SLDTGMVTSRECMKCGPGGTGQCVGPSICCGQDFGCHVGTAEAAVCQQENDSSTPCLVKGEACGSRDAGNCVADGICCDSESCAVNDRCRDL DGNAQANRGDLIQLIHKLLKVRDYD	Neurophysin	van Kesteren 1995
LyNPV precursor	Q9U0S9	NPY	TEAMLTPPERPEEFKNPNELRKYLKALNEYYAIVGRPRFa	Lymnaea neuropeptide Y	Lange 1997
			NGARVSDMFRPSGDDFGDYSANWGDF	Neuropeptide Y carboxyl terminal peptide	Koene 2010
		LyCCAP	GIPGAKKF... (N-terminal sequence of 53 amino acid peptide)	Calcium Current Activating Peptide	Benjamin 2020
Sodium-influx-stimulating peptide	P42579	SIS	SRTQSRFASYELMGTEGTECVTTKTISQICYQCATRHEDSFVQVYQECCKKEMGLREYCEEIYTELPIRSGLWQPNK	Sodium-influx-stimulating peptide	Smit 1993
APGWamide precursor	1811269A	APGWa	APGWa	APGWamide	Smit 1992
	AAB23979		SGSDYCETLKEVADEYILLSYKIEEQRAADCGGEPPNSQ	C-terminal anterior lobe peptide
		N/A	QFYLRF	N/A	N/A
	P80178		PYDRISNSAFSDF	Lymna-DF-amide 1
	P80179		PYDRISSSAFSDF	Lymna-DF-amide 2
	P80180		PYDRISGSAFSDF	Lymna-DF-amide 3
	P80181		PFDRISNSAFSDF	Lymna-DF-amide 4
	P80182		PFDRISSSAFSDF	Lymna-DF-amide 5
Basic proteinase inhibitor	Q7M4I1		SFVYGGCKG	Lymnaea tripsin Inhibitor	Nagle 2001
			HF(FH)FYGPYDVFQRDV	Egg laying peptide	Jiménez 2004
Pedal peptide preprohormone	Q7Z162		PFDSISGSHGLSGFA	Lymnaea pedal peptide
Allograft inflammatory factor 1	Q2VA58		VKMMLGAKSSILKIILLFEGLGKAKEKPKGLPPKRDLSSLP	Allograft inflammatory factor 1	van Kesteren 2006
Granularin	Q6QPM8		EPCEHNGVTYNPGDAYHKDQCTTCYCGEDSEAFCIPLQCDWPQCEDGASPVYLEDSCCPGCP	Granularin	Benjamin 2020
			PSFHSWSa	Lymnaea leucokinin-like peptide
			GFRANSASRVAHGYa	Lymnaea myoactive tetradecapeptide
Ovipostatin	D2X5V4		EKDQTPSCSPDTFEANLYCTDGSVCGKYAVDWTQNVSVVQLKSFRLVFYINQIKGFRISNEEECNPVDGRSNQIPIRCIPPNAVIRLKGNAFGADFFSFDVVSPSPTVTWYPEKEHVPKILKIFIDGGRLFPGDFVFFPDLLKTDDLSLSLFDFPVTCPYFEGYDPE	Ovipostatin
Schistosomin	P24471		DNYWCPQSGEAFECFESDPNAKFCLNSGKTSVVICSKCRKKYEFCRNGLKVSKRPDYDCGAGWESTPCTGDNSAVPAVF	Schistosomin
Gonadotropin-releasing hormone/corazonin precursor	A0A6G7BMM7		QNYHFSNGWYAa	Gonadotropin-releasing hormone/corazonin	Fodor 2020
